# Supplementary material for: Fluorinated and Non-Fluorinated 1,4-Diarylpyrazoles via MnO2-Mediated Mechanochemical Deacylative Oxidation of 5-Acylpyrazolines
Source: Molecules. 2022 Dec 2;27(23):8446. doi: 10.3390/molecules27238446 (PMC9736116; doi:10.3390/molecules27238446)
Supplement: Supplementary file 1 [file molecules-27-08446-s001.zip]

Archive with 1 entries (1 files):
- molecules-2045781-supplementary.pdf
